# Supplementary material for: Identification and Pharmacological Characterization of a Low-Liability Antinociceptive Bifunctional MOR/DOR Cyclic Peptide
Source: Molecules. 2023 Nov 11;28(22):7548. doi: 10.3390/molecules28227548 (PMC10674865; doi:10.3390/molecules28227548)
Supplement: Supplementary file 1 [file molecules-28-07548-s001.zip]

Archive with 1 entries (1 files):
- molecules-2689107-supplementary.pdf
